# Supplementary material for: Associations Between Added Sugars Intake from Various Food and Beverage Sources and Diet Quality Among the U.S. Population
Source: Nutrients. 2024 Dec 16;16(24):4333. doi: 10.3390/nu16244333 (PMC11676058; doi:10.3390/nu16244333)
Supplement: Supplementary file 1 [file nutrients-16-04333-s001.zip]

Archive with 1 entries (1 files):
- nutrients-3337969-supplementary.pdf
